# Supplementary material for: Patient and practice level factors associated with seasonal influenza vaccine uptake among at-risk adults in England, 2011 to 2016: An age-stratified retrospective cohort study
Source: Vaccine X. 2020 Jan 13;4:100054. doi: 10.1016/j.jvacx.2020.100054 (PMC7011080; doi:10.1016/j.jvacx.2020.100054)
Supplement: Supplementary data 1 [file mmc1.xml]

<?xml version="1.0" encoding="utf-8" standalone="no"?>
<data>
  <datasets>
    <author>matthew.m.loiacono@gmail.com</author>
    <type>0</type>
    <dataset>
      <value>3</value>
      <reason>The authors do not have permission to share data</reason>
      <comments />
    </dataset>
  </datasets>
</data>
