# Supplementary material for: Patient and practice level factors associated with seasonal influenza vaccine uptake among at-risk adults in England, 2011 to 2016: An age-stratified retrospective cohort study
Source: Vaccine X. 2020 Jan 13;4:100054. doi: 10.1016/j.jvacx.2020.100054 (PMC7011080; doi:10.1016/j.jvacx.2020.100054)
Supplement: Supplementary data 3 [file mmc3.xlsx]

## Sheet: Variable Index
Patient and practice level factors associated with seasonal influenza vaccine uptake among at-risk adults in England: an age-stratified six-year retrospective cohort study Code List
Sheet Name	Variable	Description	Source
Flu_Vacc_read	Seasonal Influenza Vaccine (read codes)	Indicates a patient has received a seasonal influenza vaccination, based upon read codes.	CPRD Read Code Dictionary Search
Flu_Vacc_imm	Seasonal Influenza Vaccine (immunisation codes)	Indicates a patient has received a seasonal influenza vaccination based on the Immunisation table. Immunisation status must = 1 to be considered an administration of a vaccine.	CPRD Read Code Dictionary Search
Flu_Vacc_prod	Seasonal Influenza Vaccine (product codes)	Indicates a patient has received a seasonal influenza vaccination, based upon product codes. Only to be used with "Therapy" data table.	CPRD Read Code Dictionary Search
Ethnicity	Patient Ethnicity	Indicates patient's ethnicity based upon the following categories: asian, black, mixed, other, unknown, or white. Categories are determined using the sources cited. Recorded ethnicity is based upon the patient's first recorded ethnicity readcode. If no code is found, then they are cateogrized as unknown.	Vision Health UK Ethnicity Definitions & Office of National Statistics Ethnic Groups
Consultations	Number of consultations per year	Identifies consultations that may be considered a utilization of healthcare of healthcare resources (e.g. visiting a GP or a GP visiting the patient).	CPRD Consultation Type lookup (internal decision)
Vacc_Reminder	Practice reminder to vaccinate	Indicates that the practice had attempted to remind the patient to vaccinate. Reminders include and invitation to vaccinate (via telephone, email, SMS, or verbal).	CPRD Read Code Dictionary Search
Smoking	Smoking status	Indicates a patient's smoking status (never, current, ex).	Wright A et al.
Pregnant	Pregnancy status	Indicates a patient's pregnancy status.	Derived from PRIMIS Specifications
Chronic_Renal	Chronic Renal Disease	First recorded code for a patient will flag a patient as diagnosed with chronic renal disease for the remainder of the study.	Derived from PRIMIS Specifications
Chronic_Heart	Chronic Heart Disease	First recorded code for a patient will flag a patient as diagnosed with chronic heart disease for the remainder of the study.	Derived from PRIMIS Specifications
Chronic_Respiratory	Chronic Respiratory Disease	First recorded code for a patient will flag a patient as diagnosed with chronic respiratory disease for the remainder of the study. This is based upon one of one of three indications: an asthma hospitalization, an asthma diagnosis, and/or any other relevant chronic respiratory disease code.	Derived from PRIMIS Specifications
Chronic_Liver	Chronic Liver Disease	First recorded code for a patient will flag a patient as diagnosed with chronic liver disease for the remainder of the study.	Derived from PRIMIS Specifications
Diabetes	Diabetes	First recorded code for a patient will flag a patient as diagnosed with diabetes for the remainder of the study, unless a "diabetes resolved" code is found, after which point they are then no longer considered to be diabetic.	Derived from PRIMIS Specifications
Immunosupressed	Immunosupression	First recorded code for a patient will flag a patient as immunosuppressed for the remainder of the study.	Derived from PRIMIS Specifications
Chronic_Neuro	Chronic Neurological Disease	First recorded code for a patient will flag a patient as diagnosed with chronic neurological disease for the remainder of the study.	Derived from PRIMIS Specifications
BMI	BMI	Records the BMI as found in the enttype=13 of the additional details file. A readcode for BMI is used unless an enttype BMI is found. If a readcode was found that indicates a range of BMI (20-25), they are assigned the minimum value that will still place them in that group (ex. 21). Any BMI values in entity type=13 less than 13 or greater than 75 were treated as missing due to possible data mis-e…	Derived from PRIMIS Specifications
BMI	Morbidly Obese (based on BMI)	Based on the BMI table. Creates a flag=1 if BMI>40, else 0. If NULL, then NULL.	Derived from PRIMIS Specifications

## Sheet: Flu_Vacc_read
Medical Code	Read Code	Description
6	65E..00	Influenza vaccination
9039	9OX..00	Influenza vacc. administratn.
12104	9OX..11	Flu vaccination administration
12105	9k7..00	Influenza immunisation - enhanced services administration
12336	ZV04800	[V]Influenza vaccination
18330	9OX1.00	Has 'flu vaccination at home
18684	9OX3.00	Has 'flu vaccination at hosp.
21123	ZV04811	[V]Flu - influenza vaccination
32942	9OX8.00	Has influenza vaccination at work
35655	9OXZ.00	Influenza vacc.administrat.NOS
44555	9OX2.00	Has'flu vaccination at surgery
97941	65E2.00	Influenza vaccination given by other healthcare provider
104688	65ED.00	Seasonal influenza vaccination
105077	65E2000	Seasonal influenza vaccin given by other healthcare provider
105195	65ED000	Seasonal influenza vaccination given by pharmacist
106994	65EE000	Administration of first intranasal influenza vaccination
106995	65EE100	Administration of second intranasal influenza vaccination
107156	65EE.00	Administration of intranasal influenza vaccination
107297	65ED100	Administration of first intranasal seasonal influenza vacc
107352	65ED300	Administration of second intranasal seasonal influenza vacc
107413	65E2100	First intranasal seasonal flu vacc gvn by othr hlthcare prov
107573	65ED200	Seasonal influenza vaccination given while hospital inpt
107730	65E2200	Secnd intranasal seasonal flu vacc gvn by othr hlthcare prov
108772	65E3000	First intranasal pndmc influenza vcc gvn othr hlthcare prvdr
109363	8ME..00	Influenza vaccination requested
110182	65E2400	1st intramuscular seasonal influenza vacc given by other HCP
110219	65E2300	2nd intramuscular seasonal influenza vacc given by other HCP
110854	65ED400	Administration of first inactivated seasonal influenza vacc

## Sheet: Flu_Vacc_imm
IMM Type	Name	Description
4	FLU	Influenza - Seasonal
84	FLUSOHP	Influenza - Seasonal OHP
85	FLUSPHARMA	Seasonal Influenza vaccination given by pharmacist
89	FLUSIN	Influenza - Seasonal Intranasal
97	FLUSINOHP	Influenza - Seasonal Intranasal.OHP
100	FLUSIMOHP	Influenza - Seasonal Intramusc.OHP

## Sheet: Flu_Vacc_prod
Product Code	Product Code Description
398	Influenza inactivated split virion Vaccination (Aventis Pasteur MSD)
639	Influenza vaccine (split virion, inactivated) suspension for injection 0.5ml pre-filled syringes
834	Begrivac vaccine suspension for injection 0.5ml pre-filled syringes (Novartis Vaccines and Diagnostics Ltd)
922	Influenza inactivated surface antigen Vaccination
1329	Fluvirin vaccine suspension for injection 0.5ml pre-filled syringes (Novartis Vaccines and Diagnostics Ltd)
2139	Fluarix vaccine suspension for injection 0.5ml pre-filled syringes (GlaxoSmithKline UK Ltd)
2552	Influvac Sub-unit vaccine suspension for injection 0.5ml pre-filled syringes (BGP Products Ltd)
2601	Mfv-ject Vaccination (Aventis Pasteur MSD)
9710	Agrippal vaccine suspension for injection 0.5ml pre-filled syringes (Seqirus Ltd)
10030	Inflexal V vaccine suspension for injection 0.5ml pre-filled syringes (Janssen-Cilag Ltd)
11824	Enzira vaccine suspension for injection 0.5ml pre-filled syringes (Pfizer Ltd)
13595	Fluzone Vaccination (Aventis Pasteur MSD)
16585	Viroflu vaccine suspension for injection 0.5ml pre-filled syringes (Janssen-Cilag Ltd)
18612	Mastaflu vaccine suspension for injection 0.5ml pre-filled syringes (Masta Ltd)
24779	Influenza inactivated split virion Paediatric vaccination
27407	Imuvac vaccine suspension for injection 0.5ml pre-filled syringes (BGP Products Ltd)
30156	Invivac vaccine suspension for injection 0.5ml pre-filled syringes (Abbott Healthcare Products Ltd)
30198	Influenza inactivated split virion Vaccination (sanofi pasteur MSD Ltd)
32391	Influenza vaccine (surface antigen, inactivated) suspension for injection 0.5ml pre-filled syringes (Novartis Vaccines and Diagnostics Ltd)
38421	Influenza inactivated split virion Vaccination (Evans Vaccines Ltd)
40760	Influenza vaccine (split virion, inactivated) 15microgram strain suspension for injection 0.1ml pre-filled syringes
40876	Influenza vaccine (split virion, inactivated) 9microgram strain suspension for injection 0.1ml pre-filled syringes
41150	Pandemrix vaccine emulsion and suspension for emulsion for injection (GlaxoSmithKline UK Ltd)
41168	Influenza H1N1 vaccine (split virion, inactivated, adjuvanted) emulsion and suspension for emulsion for injection
41240	Influenza H1N1 vaccine (whole virion, Vero cell derived, inactivated) suspension for injection
41925	Celvapan (H1N1) vaccine (whole virion, Vero cell derived, inactivated) suspension for injection (Baxter Healthcare Ltd)
43825	Intanza 15microgram strain vaccine suspension for injection 0.1ml pre-filled syringes (sanofi pasteur MSD Ltd)
43827	Intanza 9microgram strain vaccine suspension for injection 0.1ml pre-filled syringes (sanofi pasteur MSD Ltd)
45661	Influenza vaccine (split virion, inactivated) suspension for injection 0.5ml pre-filled syringes (Pfizer Ltd)
47932	Fluenz vaccine nasal suspension 0.2ml unit dose (AstraZeneca UK Ltd)
48085	Influenza inactivated split virion Vaccination (Chiron UK Ltd)
48658	Influenza vaccine (split virion, inactivated) suspension for injection 0.5ml pre-filled syringes (sanofi pasteur MSD Ltd)
48740	Influenza vaccine (surface antigen, inactivated) suspension for injection 0.5ml pre-filled syringes
51087	Optaflu vaccine suspension for injection 0.5ml pre-filled syringes (Novartis Vaccines and Diagnostics Ltd)
54677	Preflucel vaccine suspension for injection 0.5ml pre-filled syringes (Baxter Healthcare Ltd)
57401	Influvac Desu vaccine suspension for injection 0.5ml pre-filled syringes (Abbott Healthcare Products Ltd)
57917	Fluarix Tetra vaccine suspension for injection 0.5ml pre-filled syringes (GlaxoSmithKline UK Ltd)
61580	Influenza vaccine (split virion, inactivated) suspension for injection 0.25ml pre-filled syringes
61898	Influenza vaccine (split virion, inactivated) suspension for injection 0.5ml pre-filled syringes (A A H Pharmaceuticals Ltd)
63690	Inflexal V suspension for injection 0.5ml pre-filled syringes (sanofi pasteur MSD Ltd)
65205	FluMist Quadrivalent vaccine nasal suspension 0.2ml unit dose (AstraZeneca UK Ltd)

## Sheet: Ethnicity
Read Code	Description	Category
9i64.00	Asian and Chinese - ethnic category 2001 census	Asian
9i7..00	Indian or British Indian - ethnic category 2001 census	Asian
9i8..00	Pakistani or British Pakistani - ethnic category 2001 census	Asian
9i9..00	Bangladeshi or British Bangladeshi - ethn categ 2001 census	Asian
9iA..00	Other Asian background - ethnic category 2001 census	Asian
9iA1.00	Punjabi - ethnic category 2001 census	Asian
9iA2.00	Kashmiri - ethnic category 2001 census	Asian
9iA3.00	East African Asian - ethnic category 2001 census	Asian
9iA4.00	Sri Lankan - ethnic category 2001 census	Asian
9iA5.00	Tamil - ethnic category 2001 census	Asian
9iA6.00	Sinhalese - ethnic category 2001 census	Asian
9iA7.00	Caribbean Asian - ethnic category 2001 census	Asian
9iA8.00	British Asian - ethnic category 2001 census	Asian
9iAA.00	Other Asian or Asian unspecified ethnic category 2001 census	Asian
9iE..00	Chinese - ethnic category 2001 census	Asian
9iF0.00	Vietnamese - ethnic category 2001 census	Asian
9iF1.00	Japanese - ethnic category 2001 census	Asian
9iF2.00	Filipino - ethnic category 2001 census	Asian
9iF3.00	Malaysian - ethnic category 2001 census	Asian
9S6..00	Indian	Asian
9S7..00	Pakistani	Asian
9S8..00	Bangladeshi	Asian
9S9..00	Chinese	Asian
9SA6.00	E Afric Asian/Indo-Carib (NMO)	Asian
9SA6.11	East African Asian (NMO)	Asian
9SA6.12	Indo-Caribbean (NMO)	Asian
9SA7.00	Indian sub-continent (NMO)	Asian
9SA8.00	Other Asian (NMO)	Asian
9SH..00	Other Asian ethnic group	Asian
9t08.00	Asian/Asian Brit: Indian - Eng+Wales ethnic cat 2011 census	Asian
9t09.00	Asian/Asian British:Pakistani- Eng+Wales eth cat 2011 census	Asian
9t0A.00	Asian/Asian Brit: Bangladeshi- Eng+Wales eth cat 2011 census	Asian
9t0B.00	Asian/Asian Brit: Chinese - Eng+Wales ethnic cat 2011 census	Asian
9t0C.00	Asian/Asian Brit: other Asian- Eng+Wales eth cat 2011 census	Asian
9t16.00	Asian or Asian British: Indian - NI ethnic cat 2011 census	Asian
9t17.00	Asian/Asian British: Pakistani - NI ethnic cat 2011 census	Asian
9t18.00	Asian/Asian British: Bangladeshi - NI ethnic cat 2011 census	Asian
9t19.00	Asian/Asian British: Chinese - NI ethnic cat 2011 census	Asian
9t1A.00	Asian/Asian British: other Asian - NI ethnic cat 2011 census	Asian
9T1B.00	SOUTH EAST ASIAN	Asian
9T1E.00	Other Asian	Asian
9t27.00	Asian: Pakistani/Pakistani Scot/Pakistani Brit- Scot 2011	Asian
9t28.00	Asian: Indian Indian Scot/Indian Brit- Scotland 2011 census	Asian
9t29.00	Bangladeshi Bangladeshi Scot or Bangladeshi Brit- Scot 2011	Asian
9t2A.00	Asian: Chinese - Scotland ethnic category 2011 census	Asian
9t2B.00	Asian: other Asian group - Scotland ethnic cat 2011 census	Asian
9T9..00	Nepali	Asian
9t1E.00	Other ethnic group: Arab - NI ethnic category 2011 census	Asian
9SC..00	Vietnamese	Asian
9iB..00	Caribbean - ethnic category 2001 census	Black
9iD0.00	Somali - ethnic category 2001 census	Black
9iD1.00	Nigerian - ethnic category 2001 census	Black
9iD2.00	Black British - ethnic category 2001 census	Black
9iD4.00	Other Black or Black unspecified ethnic category 2001 census	Black
9S2..00	Black Caribbean	Black
9S3..00	Black African	Black
9S4..00	Black other non-mixed origin	Black
9S41.00	Black British	Black
9S42.00	Black Caribbean/W.I./Guyana	Black
9S42.11	Black Caribbean	Black
9S42.12	Black West Indian	Black
9S42.13	Black Guyana	Black
9S43.00	Black N African/Arab/Iranian	Black
9S43.11	Black North African	Black
9S43.12	Black Arab	Black
9S43.13	Black Iranian	Black
9S44.00	Black - other African country	Black
9S45.00	Black E Afric Asia/Indo-Caribb	Black
9S45.11	Black East African Asian	Black
9S45.12	Black Indo-Caribbean	Black
9S46.00	Black Indian sub-continent	Black
9S47.00	Black - other Asian	Black
9S48.00	Black Black - other	Black
9SA3.00	Caribbean I./W.I./Guyana (NMO)	Black
9SA3.11	Caribbean Island (NMO)	Black
9SA3.12	West Indian (NMO)	Black
9SA3.13	Guyana (NMO)	Black
9t0D.00	Black/African/Carib/Black Brit: African- Eng+Wales 2011 cens	Black
9t0E.00	Black/African/Caribbn/Black Brit: Caribbean - Eng+Wales 2011	Black
9t0F.00	Black/Afr/Carib/Black Brit: other Black- Eng+Wales 2011 cens	Black
9t1B.00	Black/Afri/Carib/Black Brit: African- NI eth cat 2011 census	Black
9t1C.00	Black/Afri/Carib/Black Brit: Caribbean- NI eth cat 2011 cens	Black
9t1D.00	Black/Afri/Carib/Black Brit: other - NI eth cat 2011 census	Black
9t2C.00	African: African/African Scot/African Brit - Scotland 2011	Black
9t2E.00	Carib/Black: Caribbean/Carib Scot/Carib Brit- Scotland 2011	Black
9t2F.00	Carib/Black: Black/Black Scot/Black Brit- Scotland 2011 cens	Black
9t2G.00	Carib/Black: any other Black/Caribbean grp - Scotland 2011	Black
9iC..00	African - ethnic category 2001 census	Black
9iC..00	AFRICAN - ETHNIC CATEGORY 2001 CENSUS	Black
9t2D.00	African: any other African - Scotland ethnic cat 2011 census	Black
9iD..00	Other Black background - ethnic category 2001 census	Black
9SG..00	Other black ethnic group	Black
9S4..00	BLACK, OTHER, NON-MIXED ORIGIN	Black
9iA9.00	Mixed Asian - ethnic category 2001 census	Mixed
134L.00	RACE: Afro-caucasian	Mixed
9i3..00	White and Black Caribbean - ethnic category 2001 census	Mixed
9i4..00	White and Black African - ethnic category 2001 census	Mixed
9i5..00	White and Asian - ethnic category 2001 census	Mixed
9i6..00	Other Mixed background - ethnic category 2001 census	Mixed
9i60.00	Black and Asian - ethnic category 2001 census	Mixed
9i61.00	Black and Chinese - ethnic category 2001 census	Mixed
9i62.00	Black and White - ethnic category 2001 census	Mixed
9i63.00	Chinese and White - ethnic category 2001 census	Mixed
9i65.00	Other Mixed or Mixed unspecified ethnic category 2001 census	Mixed
9iD3.00	Mixed Black - ethnic category 2001 census	Mixed
9S5..00	Black - other mixed	Mixed
9S51.00	Other Black - Black/White orig	Mixed
9S52.00	Other Black - Black/Asian orig	Mixed
9SB1.00	Other ethnic Black/White orig	Mixed
9SB2.00	Other ethnic Asian/White orig	Mixed
9SB3.00	Other ethnic mixed white orig	Mixed
9SB5.00	Black Caribbean and White	Mixed
9SB6.00	Black African and White	Mixed
9t04.00	Mixed: White+Black Caribbean - Eng+Wales eth cat 2011 census	Mixed
9t05.00	Mixed: White+Black African - Eng+Wales eth cat 2011 census	Mixed
9t06.00	Mixed: White+Asian - Eng+Wales ethnic category 2011 census	Mixed
9t07.00	Mixed: other Mixed/multiple backgrd - Eng+Wales 2011 census	Mixed
9t12.00	Mixed: White and Black Caribbean - NI ethnic cat 2011 census	Mixed
9t13.00	Mixed: White and Black African - NI ethnic cat 2011 census	Mixed
9t14.00	Mixed: White and Asian - NI ethnic category 2011 census	Mixed
9t26.00	Mixed/multiple ethnic grps: any- Scot ethnic cat 2011 census	Mixed
9t15.00	Mixed: other Mixed/multiple ethnic backgrd - NI 2011 census	Mixed
9SB..00	OTHER ETHNIC, MIXED ORIGIN	Mixed
9SB1.00	OTHER ETHNIC, BLACK/WHITE ORIG	Mixed
9SB2.00	OTHER ETHNIC, ASIAN/WHITE ORIG	Mixed
9SB3.00	OTHER ETHNIC, MIXED WHITE ORIG	Mixed
9SB4.00	OTHER ETHNIC, OTHER MIXED ORIG	Mixed
9i0..00	British or mixed British - ethnic category 2001 census	Mixed
9SB..00	Other ethnic mixed origin	Mixed
9SB4.00	Other ethnic other mixed orig	Mixed
9i26.00	Cypriot (part not stated) - ethnic category 2001 census	Other
9i27.00	Greek - ethnic category 2001 census	Other
9i28.00	Greek Cypriot - ethnic category 2001 census	Other
9i29.00	Turkish - ethnic category 2001 census	Other
9i2A.00	Turkish Cypriot - ethnic category 2001 census	Other
9i2B.00	Italian - ethnic category 2001 census	Other
9i2E.00	Gypsy/Romany - ethnic category 2001 census	Other
9i2F.00	POLISH - ETHNIC CATEGORY 2001 CENSUS	Other
9i2G.00	Baltic Estonian/Latvian/Lithuanian - ethn categ 2001 census	Other
9i2H.00	Commonwealth (Russian) Indep States - ethn categ 2001 census	Other
9i2J.00	Kosovan - ethnic category 2001 census	Other
9i2K.00	Albanian - ethnic category 2001 census	Other
9i2L.00	Bosnian - ethnic category 2001 census	Other
9i2M.00	Croatian - ethnic category 2001 census	Other
9i2N.00	Serbian - ethnic category 2001 census	Other
9i2P.00	Other republics former Yugoslavia - ethnic categ 2001 census	Other
9iF..00	Other - ethnic category 2001 census	Other
9iF9.00	Arab - ethnic category 2001 census	Other
9iFA.00	North African - ethnic category 2001 census	Other
9iFB.00	Mid East (excl Israeli Iranian & Arab) - eth cat 2001 cens	Other
9iFC.00	Israeli - ethnic category 2001 census	Other
9iFD.00	Iranian - ethnic category 2001 census	Other
9iFE.00	Kurdish - ethnic category 2001 census	Other
9iFF.00	Moroccan - ethnic category 2001 census	Other
9iFG.00	Latin American - ethnic category 2001 census	Other
9iFH.00	South and Central American - ethnic category 2001 census	Other
9iFJ.00	Mauritian/Seychellois/Maldivian/St Helena eth cat 2001census	Other
9SA..00	Other ethnic non-mixed (NMO)	Other
9SA1.00	Brit. ethnic minor. spec.(NMO)	Other
9SA2.00	Brit. ethnic minor. unsp (NMO)	Other
9SA4.00	N African Arab/Iranian (NMO)	Other
9SA4.11	North African Arab (NMO)	Other
9SA4.12	Iranian (NMO)	Other
9SA5.00	Other African countries (NMO)	Other
9SAA.00	Greek/Greek Cypriot (NMO)	Other
9SAA.11	Greek (NMO)	Other
9SAA.12	Greek Cypriot (NMO)	Other
9SAB.00	Turkish/Turkish Cypriot (NMO)	Other
9SAB.11	Turkish (NMO)	Other
9SAB.12	Turkish Cypriot (NMO)	Other
9SAC.00	Other European (NMO)	Other
9SAD.00	Other ethnic NEC (NMO)	Other
9SJ..00	Other ethnic group	Other
9t...00	Ethnic category - 2011 census	Other
9t0..00	Ethnic category - 2011 census England and Wales	Other
9t0G.00	Other ethnic group: Arab - Eng+Wales ethnic cat 2011 census	Other
9t0H.00	Other ethnic: any other grp - Eng+Wales eth cat 2011 census	Other
9T1..00	NEW ZEALAND ETHNIC GROUPS	Other
9T11.00	NEW ZEALAND EUROPEAN	Other
9T11.11	PAKEHA	Other
9T12.00	OTHER EUROPEAN IN NEW ZEALAND	Other
9T13.00	NEW ZEALAND MAORI	Other
9T14.00	SAMOAN	Other
9T15.00	Cook Island Maori	Other
9T16.00	TONGAN	Other
9T17.00	NIUEAN	Other
9T18.00	TOKELAUAN	Other
9T19.00	FIJIAN	Other
9T1A.00	OTHER PACIFIC ETHNIC GROUP	Other
9t1F.00	Other ethnic group: any other grp- NI ethnic cat 2011 census	Other
9T1Y.00	Other New Zealand ethnic group	Other
9T1Z.00	New Zealand ethnic group NOS	Other
9t2H.00	Other ethnic grp: Arab/Arab Scot/Arab British- Scotland 2011	Other
9t2J.00	Other ethnic grp: any other ethnic grp- Scotland 2011 census	Other
9T3..00	Yemeni	Other
9T4..00	Romanian	Other
9T5..00	Bulgarian	Other
9T6..00	Czech	Other
9T7..00	Slovak	Other
9T8..00	Portuguese	Other
9TC..00	Roma ethnic group	Other
9TC0.00	Bulgarian Roma	Other
9TC1.00	Czech Roma	Other
9TC2.00	Polish Roma	Other
9TC3.00	Romanian Roma	Other
9TC4.00	Slovak Roma	Other
9TC5.00	Hungarian Roma	Other
9iFK.00	Any other group - ethnic category 2001 census	Other
9iG..00	Ethnic category not stated - 2001 census	Unknown
1359.11	MUSLIM	Unknown
916E.00	Patient ethnicity unknown	Unknown
9i...00	Ethnic category - 2001 census	Unknown
9iF4.00	Buddhist - ethnic category 2001 census	Unknown
9iF5.00	Hindu - ethnic category 2001 census	Unknown
9iF6.00	Jewish - ethnic category 2001 census	Unknown
9iF7.00	Muslim - ethnic category 2001 census	Unknown
9iF8.00	Sikh - ethnic category 2001 census	Unknown
9S...00	Ethnic groups (census)	Unknown
9SD..00	Ethnic group not given - patient refused	Unknown
9SE..00	Ethnic group not recorded	Unknown
9SZ..00	Ethnic groups (census) NOS	Unknown
9T...00	ETHNICITY AND OTHER RELATED NATIONALITY DATA	Unknown
9t2..00	Ethnic category - 2011 census Scotland	Unknown
226..00	O/E - ethnic group	Unknown
226Z.00	O/E - ethnic group NOS	Unknown
9t1..00	Ethnic category - 2011 census Northern Ireland	White
9i2C.00	Irish Traveller - ethnic category 2001 census	White
9i2D.00	Traveller - ethnic category 2001 census	White
9i2F.00	Polish - ethnic category 2001 census	White
9SA9.00	Irish (NMO)	White
9SI..00	Irish traveller	White
9t11.00	Irish Traveller - Northern Ireland ethnic cat 2011 census	White
9T2..00	TRAVELLER - GYPSY	White
134B.00	RACE: Caucasian	White
9i00.00	White British - ethnic category 2001 census	White
9i1..00	Irish - ethnic category 2001 census	White
9i1..00	IRISH - ETHNIC CATEGORY 2001 CENSUS	White
9i10.00	White Irish - ethnic category 2001 census	White
9i2..00	Other White background - ethnic category 2001 census	White
9i20.00	English - ethnic category 2001 census	White
9i21.00	Scottish - ethnic category 2001 census	White
9i22.00	Welsh - ethnic category 2001 census	White
9i23.00	Cornish - ethnic category 2001 census	White
9i24.00	Northern Irish - ethnic category 2001 census	White
9i25.00	Ulster Scots - ethnic category 2001 census	White
9i2Q.00	Mixed Irish and other White - ethnic category 2001 census	White
9i2R.00	Oth White European/European unsp/Mixed European 2001 census	White
9i2S.00	Other mixed White - ethnic category 2001 census	White
9i2T.00	Other White or White unspecified ethnic category 2001 census	White
9S1..00	White	White
9S10.00	White British	White
9S11.00	White Irish	White
9S12.00	Other white ethnic group	White
9S13.00	White Scottish	White
9S14.00	Other white British ethnic group	White
9t00.00	White:Eng/Welsh/Scot/NI/Brit - England and Wales 2011 census	White
9t01.00	White: Irish - England and Wales ethnic category 2011 census	White
9t02.00	White: Gypsy/Irish Traveller - Eng+Wales eth cat 2011 census	White
9t03.00	White: other White backgrd- Eng+Wales ethnic cat 2011 census	White
9t10.00	White - Northern Ireland ethnic category 2011 census	White
9t20.00	White: Scottish - Scotland ethnic category 2011 census	White
9t21.00	White: other British - Scotland ethnic category 2011 census	White
9t22.00	White: Irish - Scotland ethnic category 2011 census	White
9t23.00	White: Gypsy/Irish Traveller - Scotland ethnic cat 2011 cens	White
9t24.00	White: Polish - Scotland ethnic category 2011 census	White
9t25.00	White: other White ethnic grp- Scotland ethnic cat 2011 cens	White

## Sheet: Consultations
Consultation Type	Type
1	Clinic
2	Night visit, Deputising service
3	Follow-up/routine visit
4	Night visit, Local rota
6	Night visit , practice
7	Out of hours, Practice
8	Out of hours, Non Practice
9	Surgery consultation
11	Acute visit
18	Emergency Consultation
23	Hospital Admission
27	Home Visit
28	Hotel Visit
30	Nursing Home Visit
31	Residential Home Visit
32	Twilight Visit
34	Walk-in Centre
36	Co-op Surgery Consultation
37	Co-op Home Visit
38	Minor Injury Service
40	Community Clinic
50	Night Visit
55	Telephone Consultation

## Sheet: Vacc_Reminder
Medical Code	Read Code	Description
11427	9OX6.00	Influenza vaccination invitation letter sent
19443	9OX9.00	Influenza vaccination invitation first letter sent
19447	9OXA.00	Influenza vaccination invitation second letter sent
38016	9OX7.00	Influenza vaccination telephone invite
46065	9OXB.00	Influenza vaccination invitation third letter sent
101216	9OXC.00	Influenza vaccination invitation SMS text message sent
102701	9OXD.00	Influenza vaccination verbal invitation
103294	9OXC100	Influenza vaccination invitation 1st SMS text message sent
103546	9OXC200	Influenza vaccination invitation 2nd SMS text message sent
103736	9OXC300	Influenza vaccination invitation 3rd SMS text message sent
105303	9OXE.00	Influenza vaccination invitation email
105412	9OXE000	Influenza vaccination invitation first email
105704	9OXE100	Influenza vaccination invitation second email
106764	9OXD000	Influenza vaccination first verbal invitation
106991	9OXD100	Influenza vaccination second verbal invitation
107024	9OX7000	Influenza vaccination first telephone invitation
107233	9OX7100	Influenza vaccination second telephone invitation
107234	9OX7200	Influenza vaccination third telephone invitation
108953	9OXE200	Influenza vaccination invitation third email

## Sheet: Smoking
Readcode	Description	Smoking Status		Legend
137..00	Tobacco consumption	1		0=never
1371.00	Never smoked tobacco	0		1=smoker
137..11	Smoker - amount smoked	1		2=ex smoker
1371.11	Non-smoker	0
1372.00	Trivial smoker - < 1 cig/day	1
1372.11	Occasional smoker	1
1373.00	Light smoker - 1-9 cigs/day	1
1374.00	Moderate smoker - 10-19 cigs/d	1
1375.00	Heavy smoker - 20-39 cigs/day	1
1376.00	Very heavy smoker - 40+cigs/d	1
1377.00	Ex-trivial smoker (<1/day)	2
1378.00	Ex-light smoker (1-9/day)	2
1379.00	Ex-moderate smoker (10-19/day)	2
137a.00	Pipe tobacco consumption	1
137A.00	Ex-heavy smoker (20-39/day)	2
137b.00	Ready to stop smoking	1
137B.00	Ex-very heavy smoker (40+/day)	2
137c.00	Thinking about stopping smoking	1
137C.00	Keeps trying to stop smoking	1
137d.00	Not interested in stopping smoking	1
137D.00	Admitted tobacco cons untrue ?	1
137e.00	Smoking restarted	1
137E.00	Tobacco consumption unknown	1
137F.00	Ex-smoker - amount unknown	2
137G.00	Trying to give up smoking	1
137H.00	Pipe smoker	1
137I.00	Passive smoker	0
137j.00	Ex-cigarette smoker	2
137J.00	Cigar smoker	1
137K.00	Stopped smoking	2
137K000	Recently stopped smoking	2
137l.00	Ex roll-up cigarette smoker	2
137L.00	Current non-smoker	0
137m.00	Failed attempt to stop smoking	1
137M.00	Rolls own cigarettes	1
137N.00	Ex pipe smoker	2
137O.00	Ex cigar smoker	2
137P.00	Cigarette smoker	1
137P.11	Smoker	1
137Q.00	Smoking started	1
137Q.11	Smoking restarted	1
137R.00	Current smoker	1
137S.00	Ex smoker	2
137T.00	Date ceased smoking	2
137U.00	Not a passive smoker	0
137V.00	Smoking reduced	1
137W.00	Chews tobacco	1
137X.00	Cigarette consumption	1
137Y.00	Cigar consumption	1
137Z.00	Tobacco consumption NOS	1
8CAL.00	Smoking cessation advice	1
8H7i.00	Referral to smoking cessation advisor	1
8HkQ.00	Referral to NHS stop smoking service	1
8HTK.00	Referral to stop-smoking clinic	1
8IAj.00	Smoking cessation advice declined	1
9km..00	Ex-smoker annual review - enhanced services administration	2
9km..11	Ex-smoker annual review	2
9kn..00	Non-smoker annual review - enhanced services administration	0
9kn..11	Non-smoker annual review	0
9ko..00	Current smoker annual review - enhanced services admin	1
9ko..11	Current smoker annual review	1
9NS0200	Referral for smoking cessation service offered	1

## Sheet: Pregnant
Medical Code	Read Code	Description	Pregnancy Status		Pregnancy Status
127	62...00	Patient pregnant	1		1=pregnant
294	62...11	Antenatal care	1		2=not pregnant
5709	62...13	Pregnancy care	1
13413	62...12	Maternity care	1
1737	L02..00	Missed abortion	2
12241	L02..11	Missed miscarriage	2
96949	L02..12	Silent miscarriage	2
1744	L03..00	Ectopic pregnancy	2
165	L04..11	Miscarriage	2
3082	L04..00	Spontaneous abortion	2
22491	Ly1..00	Spontaneous breech delivery	2
29070	7F15000	Spontaneous breech delivery	2
5868	Ly0..00	Spontaneous vertex delivery	2
167	7F19.00	Normal delivery	2
8967	7F19z00	Normal delivery NOS	2
20738	7F19000	Manually assisted vaginal delivery	2
28726	7F19100	Water birth delivery	2
33773	7F19y00	Other specified normal delivery	2
11532	7F14.00	Breech extraction delivery	2
6452	L395.00	Forceps delivery	2
17684	L395.11	Keilland's forceps delivery	2
17704	L395.13	Simpson's forceps delivery	2
20425	L395.12	Neville - Barnes forceps delivery	2
1279	7F16.00	Forceps cephalic delivery	2
6141	L396.11	Ventouse delivery	2
25223	L396.00	Vacuum extractor delivery	2
688	7F17.11	Ventouse delivery	2
2458	7F17.00	Vacuum delivery	2
7369	7F17.12	Ventouse extraction	2
9800	L398300	Delivery by elective caesarean section	2
740	7F12.00	Elective caesarean delivery	2
618	L398400	Delivery by emergency caesarean section	2
12118	7F13300	Emergency caesarean section	2
1413	L264.00	Intrauterine death	2
8147	L264.11	Fetal death in utero	2
37831	L264z00	Intrauterine death NOS	2
44345	L264100	Intrauterine death - delivered	2
59452	L264000	Intrauterine death unspecified	2
69254	L264200	Intrauterine death with antenatal problem	2
1686	7E08600	Termination of pregnancy NEC	2

## Sheet: Chronic_Renal
Medcode	Read Code	Description
2997	7B00.00	Transplantation of kidney
55151	7B00000	Autotransplant of kidney
11745	7B00100	Transplantation of kidney from live donor
66705	7B00111	Allotransplantation of kidney from live donor
24361	7B00200	Transplantation of kidney from cadaver
98364	7B00211	Allotransplantation of kidney from cadaver
105328	7B00212	Cadaveric renal transplant
89924	7B00300	Allotransplantation of kidney from cadaver, heart-beating
96133	7B00400	Allotransplantation kidney from cadaver, heart non-beating
109455	7B00500	Allotransplantation of kidney from cadaver NEC
105787	7B00600	Xenograft renal transplant
70874	7B00y00	Other specified transplantation of kidney
5504	7B00z00	Transplantation of kidney NOS
51039	7B01200	Bilateral nephrectomy
48121	7B01500	Transplant nephrectomy
72004	7B01511	Excision of rejected transplanted kidney
26862	7B06300	Exploration of renal transplant
103429	7B0F300	Post-transplantation of kidney examination, recipient
20073	7L1A000	Renal dialysis
101756	7L1A011	Thomas intravascular shunt for dialysis
2994	7L1A100	Peritoneal dialysis
2996	7L1A200	Haemodialysis NEC
88597	7L1A400	Automated peritoneal dialysis
30756	7L1A500	Continuous ambulatory peritoneal dialysis
64828	7L1A600	Peritoneal dialysis NEC
56760	7L1B.00	Placement ambulatory apparatus compensation renal failure
36442	7L1B.11	Placement ambulatory dialysis apparatus - compens renal fail
8037	7L1B000	Insertion of ambulatory peritoneal dialysis catheter
23773	7L1B100	Removal of ambulatory peritoneal dialysis catheter
104586	7L1B200	Flushing of peritoneal dialysis catheter
59194	7L1By00	Placement ambulatory apparatus- compensate renal failure OS
83513	7L1C.00	Placement other apparatus for compensation for renal failure
30709	7L1C000	Insertion of temporary peritoneal dialysis catheter
107901	7L1Cy00	Placement other apparatus- compensate for renal failure OS
65089	7L1Cz00	Placement other apparatus- compensate for renal failure NOS
102210	7L1f000	Extracorporeal albumin haemodialysis
17253	8L50.00	Renal transplant planned
26860	G752000	Goodpasture's syndrome
109840	G752100	Goodpasture's disease
107564	G752111	Antiglomerular basement membrane disease
107045	G752112	Anti GBM disease - Antiglomerular basement membrane disease
2999	K01..00	Nephrotic syndrome
9840	K010.00	Nephrotic syndrome with proliferative glomerulonephritis
1803	K011.00	Nephrotic syndrome with membranous glomerulonephritis
99644	K012.00	Nephrotic syndrome+membranoproliferative glomerulonephritis
84299	K013 CR	Nephrotic syndrome with minimal change glomerulonephritis
87297	K013 CT	Nephrotic syndrome with minimal change glomerulonephritis
88308	K013 P	Nephrotic syndrome with minimal change glomerulonephritis
83748	K013 T	Nephrotic syndrome with minimal change glomerulonephritis
29634	K013.00	Nephrotic syndrome with minimal change glomerulonephritis
40349	K013.11	Lipoid nephrosis
57926	K013.12	Steroid sensitive nephrotic syndrome
82031	K014 B	Nephrotic syndrome, minor glomerular abnormality
89419	K014 C	Nephrotic syndrome, minor glomerular abnormality
85569	K014 L	Nephrotic syndrome, minor glomerular abnormality
90559	K014 P	Nephrotic syndrome, minor glomerular abnormality
81423	K014 TE	Nephrotic syndrome, minor glomerular abnormality
84391	K014 TT	Nephrotic syndrome, minor glomerular abnormality
23913	K014.00	Nephrotic syndrome, minor glomerular abnormality
82392	K015	Nephrotic syndrome, focal and segmental glomerular lesions
22852	K015.00	Nephrotic syndrome, focal and segmental glomerular lesions
19316	K016.00	Nephrotic syndrome, diffuse membranous glomerulonephritis
21947	K017.00	Nephrotic syn difus mesangial prolifertiv glomerulonephritis
50472	K018.00	Nephrotic syn,difus endocapilary proliftv glomerulonephritis
21989	K019.00	Nephrotic syn,diffuse mesangiocapillary glomerulonephritis
56987	K01A.00	Nephrotic syndrome, dense deposit disease
17365	K01B.00	Nephrotic syndrome, diffuse crescentic glomerulonephritis
63786	K01w.00	Congenital nephrotic syndrome
72303	K01w000	Finnish nephrosis syndrome
108591	K01w100	Drash syndrome
108922	K01w112	Wilms' tumour + nephrotic syndrome + pseudohermaphroditism
110749	K01w200	Congenital nephrotic syndrome with focal glomerulosclerosis
111370	K01wz00	Congenital nephrotic syndrome NOS
108816	K01x.00	Nephrotic syndrome in diseases EC
47922	K01x000	Nephrotic syndrome in amyloidosis
2471	K01x100	Nephrotic syndrome in diabetes mellitus
45499	K01x111	Kimmelstiel - Wilson disease
99201	K01x200	Nephrotic syndrome in malaria
58750	K01x300	Nephrotic syndrome in polyarteritis nodosa
47672	K01x400	Nephrotic syndrome in systemic lupus erythematosus
22205	K01x411	Lupus nephritis
94373	K01y.00	Nephrotic syndrome with other pathological kidney lesions
27427	K01z.00	Nephrotic syndrome NOS
7804	K02..00	Chronic glomerulonephritis
10647	K02..11	Nephritis - chronic
11875	K02..12	Nephropathy - chronic
82577	K020	Chronic proliferative glomerulonephritis
58394	K020 L	Chronic proliferative glomerulonephritis
34998	K020.00	Chronic proliferative glomerulonephritis
90750	K021	Chronic membranous glomerulonephritis
10809	K021.00	Chronic membranous glomerulonephritis
77656	K022	Chronic membranoproliferative glomerulonephritis
77655	K022 F	Chronic membranoproliferative glomerulonephritis
85767	K022 G	Chronic membranoproliferative glomerulonephritis
85616	K022 LS	Chronic membranoproliferative glomerulonephritis
61494	K022.00	Chronic membranoproliferative glomerulonephritis
65064	K023.00	Chronic rapidly progressive glomerulonephritis
101387	K024.00	Thin basement membrane disease
60960	K02y.00	Other chronic glomerulonephritis
97758	K02y000	Chronic glomerulonephritis + diseases EC
4669	K02y200	Chronic focal glomerulonephritis
65400	K02y300	Chronic diffuse glomerulonephritis
63615	K02yz00	Other chronic glomerulonephritis NOS
15097	K02z.00	Chronic glomerulonephritis NOS
67995	K032000	Focal membranoproliferative glomerulonephritis
57072	K032500	Other familial glomerulonephritis
512	K05..00	Chronic renal failure
10081	K05..11	Chronic uraemia
53852	K05..12	End stage renal failure
104981	K05..13	Chronic kidney disease
6712	K050.00	End stage renal failure
105302	K08yA00	Proteinuric diabetic nephropathy
107881	K08yA11	Clinical diabetic nephropathy
71174	K0A1.00	Rapidly progressive nephritic syndrome
97734	K0A1100	Rapid progres nephritic syn focal+segmental glomerulr lesion
41285	K0A1200	Rapid progres neph syn diffuse membranous glomerulonephritis
58060	K0A1300	Rpd prog neph syn df mesangial prolifratv glomerulonephritis
109945	K0A1400	Rapid progres neph syn df endocapilary prolifv glomnephritis
50200	K0A1600	Rapid progressive nephritic syndrome, dense deposit disease
62320	K0A1700	Rapid progres nephritic syn df crescentic glomerulonephritis
21297	K0A3.00	Chronic nephritic syndrome
66505	K0A3000	Chronic nephritic syndrome, minor glomerular abnormality
40413	K0A3100	Chronic nephritic syndrm focal+segmental glomerular lesions
57168	K0A3200	Chron nephritic syndrom difuse membranous glomerulonephritis
56893	K0A3300	Chron neph syn difus mesangial prolifrtiv glomerulonephritis
73026	K0A3500	Chronic neph syn difus mesangiocapillary glomerulonephritis
60198	K0A3600	Chronic nephritic syndrome, dense deposit disease
60857	K0A3700	Chronic nephritic syn diffuse crescentic glomerulonephritis
105859	K0A8.00	Rapidly progressive glomerulonephritis
8330	K0D..00	End-stage renal disease
100205	K0E..00	Acute-on-chronic renal failure
53940	Kyu2100	[X]Other chronic renal failure
44893	SP08.00	Transplanted organ complication
29831	SP08000	Transplanted organ failure
70712	SP08011	Det.ren.func.after ren.transpl
11113	SP08100	Transplanted organ rejection
52943	SP08200	Bone-marrow transplant rejection
11553	SP08300	Kidney transplant failure and rejection
47484	SP08400	Heart transplant failure and rejection
27679	SP08500	Heart-lung transplant failure and rejection
6692	SP08600	Liver transplant failure and rejection
22728	SP08700	Acute graft-versus-host disease
25695	SP08800	Chronic graft-versus-host disease
108330	SP08900	Complication of transplanted lung
99847	SP08A00	Post-transplant lymphoproliferative disorder
111597	SP08B00	Post-transplant bronchiolitis obliterans syndrome
104905	SP08D00	Acute-on-chronic rejection of renal transplant
104960	SP08E00	Acute rejection of renal transplant - grade I
107000	SP08F00	Acute rejection of renal transplant - grade II
104630	SP08G00	Acute rejection of renal transplant - grade III
104201	SP08H00	Acute rejection of renal transplant
106620	SP08J00	Chronic rejection of renal transplant
105724	SP08N00	Unexplained episode of renal transplant dysfunction
106301	SP08P00	Stenosis of vein of transplanted kidney
105811	SP08R00	Renal transplant rejection
107752	SP08T00	Urological complication of renal transplant
108437	SP08V00	Very mild acute rejection of renal transplant
108705	SP08V11	Borderline changes of acute rejection
106866	SP08W00	Vascular complication of renal transplant
25896	SP08z00	Transplanted organ complication NOS
54990	TB00100	Kidney transplant with complication, without blame
18774	TB00111	Renal transplant with complication, without blame
28158	TB11.00	Kidney dialysis with complication, without blame
66714	TB11.11	Renal dialysis with complication, without blame
5911	ZV42000	[V]Kidney transplanted
60743	ZV56.00	[V]Aftercare involving intermittent dialysis
99692	ZV56000	[V]Aftercare involving extracorporeal dialysis
46145	ZV56011	[V]Aftercare involving renal dialysis NOS
52088	ZV56100	[V]Preparatory care for dialysis
63488	ZV56y00	[V]Other specified aftercare involving intermittent dialysis
45160	ZV56y11	[V]Aftercare involving peritoneal dialysis
63038	ZV56z00	[V]Unspecified aftercare involving intermittent dialysis
69760	ZVu3G00	[X]Other dialysis

[truncated: 7 more sheets: Chronic_Heart, Chronic_Respiratory, Chronic_Liver, Diabetes, Immunosupressed, Chronic_Neuro, BMI]
