# Supplementary material for: Patient and practice level factors associated with seasonal influenza vaccine uptake among at-risk adults in England, 2011 to 2016: An age-stratified retrospective cohort study
Source: Vaccine X. 2020 Jan 13;4:100054. doi: 10.1016/j.jvacx.2020.100054 (PMC7011080; doi:10.1016/j.jvacx.2020.100054)
Supplement: Supplementary data 4 [file mmc4.xlsx]

## Sheet: Sheet1
Year	VE (%)	Note	Link
1011	0.66	Adjusted against all influenza subtypes	https://www.ncbi.nlm.nih.gov/pmc/articles/PMC3216983/
1011	0.56	For target groups	https://www.ncbi.nlm.nih.gov/pmc/articles/PMC3216983/
1112	0.25	all ages	https://www.eurosurveillance.org/content/10.2807/ese.18.05.20390-en
1213	42-50%	Broken up by subtype	https://www.eurosurveillance.org/content/10.2807/1560-7917.ES2014.19.6.20701
1314
1415
1516

## Sheet: Sheet2
Vaccine Effectiveness (%)
Season	VE (%)	Rank	Source
2010-2011	0.34	Low	https://webarchive.nationalarchives.gov.uk/20140713172813/http://www.hpa.org.uk/Publications/InfectiousDiseases/Influenza/1105influenzareport/
2011-2012	0.23	Low	https://www.eurosurveillance.org/content/10.2807/ese.18.05.20389-en
2012-2013	0.51	High	https://assets.publishing.service.gov.uk/government/uploads/system/uploads/attachment_data/file/325217/Annual_flu_report_winter_2012_to_2013.pdf
2013-2014	0.61	High	https://assets.publishing.service.gov.uk/government/uploads/system/uploads/attachment_data/file/325203/Flu_annual_report_June_2014.pdf
2014-2015	0.023	Low	https://assets.publishing.service.gov.uk/government/uploads/system/uploads/attachment_data/file/429617/Annualreport_March2015_ver4.pdf
2015-2016	0.524	High	https://assets.publishing.service.gov.uk/government/uploads/system/uploads/attachment_data/file/526405/Flu_Annual_Report_2015_2016.pdf
